# Supplementary material for: Comprehensive IAC Cross-Reactivity Validation and Stabilized Method Development for Ochratoxin A, B, and C in Complex Coffee and Spice Matrices
Source: Foods. 2025 Nov 28;14(23):4102. doi: 10.3390/foods14234102 (PMC12692647; doi:10.3390/foods14234102)
Supplement: Supplementary file 1 [file foods-14-04102-s001.zip]

Archive with 1 entries (1 files):
- foods-3995248-supplementary.pdf
